# Supplementary material for: First-in-Human Phase I Trial to Assess the Safety and Immunogenicity of an Orf Virus-Based COVID-19 Vaccine Booster
Source: Vaccines (Basel). 2024 Nov 18;12(11):1288. doi: 10.3390/vaccines12111288 (PMC11599021; doi:10.3390/vaccines12111288)
Supplement: Supplementary file 1 [file vaccines-12-01288-s001.zip]

Archive with 1 entries (1 files):
- vaccines-3266366-supplementary.pdf
